# Supplementary material for: Contact and Gastric Effect of Peppermint Oil on Selected Pests and Aphid Predator Harmonia axyridis Pallas
Source: Molecules. 2023 Jun 8;28(12):4647. doi: 10.3390/molecules28124647 (PMC10302454; doi:10.3390/molecules28124647)
Supplement: Supplementary file 1 [file molecules-28-04647-s001.zip]

Archive with 1 entries (1 files):
- molecules-2415730-supplementary.pdf
